# Supplementary material for: Deciphering Chemical Rules for Drug Penetration into Strongyloides
Source: Pharmaceutics. 2024 Sep 19;16(9):1224. doi: 10.3390/pharmaceutics16091224 (PMC11434980; doi:10.3390/pharmaceutics16091224)
Supplement: Supplementary file 1 [file pharmaceutics-16-01224-s001.zip]

Archive with 2 entries (2 files):
- MMarin_SupplementaryMaterials_rev1.pdf
- Video 1S.mp4
